# Supplementary material for: Selection of High-Yielding and Stable Genotypes of Barley for the Cold Climate in Iran
Source: Plants (Basel). 2023 Jun 22;12(13):2410. doi: 10.3390/plants12132410 (PMC10346509; doi:10.3390/plants12132410)
Supplement: Supplementary file 1 [file plants-12-02410-s001.zip]

Archive with 1 entries (1 files):
- plants-2447534-supplementary.pdf
